# Supplementary material for: Term infant formula supplemented with milk-derived oligosaccharides shifts the gut microbiota closer to that of human milk-fed infants and improves intestinal immune defense: a randomized controlled trial
Source: Am J Clin Nutr. 2021 Oct 7;115(1):142–53. doi: 10.1093/ajcn/nqab336 (PMC8755036; doi:10.1093/ajcn/nqab336)
Supplement: nqab336_Supplemental_File [file nqab336_supplemental_file.zip]

Archive with 3 entries (3 files):
- Suppl figures_MOS efficacy paper 21Sep2021.pptx
- Suppl methods_MOS efficacy paper REVISED 04Aug2021.docx
- Suppl tables_MOS efficacy paper REVISED 04Aug2021.docx
